# Supplementary material for: Education and Training on Infection Prevention and Control Provided by Long-Term Care Homes to Visitors: A Scoping Review
Source: Nurs Rep. 2025 Jan 10;15(1):17. doi: 10.3390/nursrep15010017 (PMC11767841; doi:10.3390/nursrep15010017)
Supplement: Supplementary file 1 [file nursrep-15-00017-s001.zip]

Archive with 1 entries (1 files):
- nursrep-3399957-supplementary.docx
